# Supplementary material for: Efficacy and safety of artemether-lumefantrine for the treatment of uncomplicated falciparum malaria in mainland Tanzania, 2019
Source: Malar J. 2024 Apr 9;23:101. doi: 10.1186/s12936-024-04931-0 (PMC11005286; doi:10.1186/s12936-024-04931-0)
Supplement: Supplementary file 1 — Additional file 1: Table S1. Locus-by-locus calls and final classification of recrudescence versus new infection [file 12936_2024_4931_MOESM1_ESM.xlsx]

## Sheet: Table 1
Additional file 1: Table S1. Locus-by-locus calls and final classification of recrudescence versus new infection msp1 msp2 glurp Individual marker calls Final calls Sample.ID K1_1 K1_2 MAD20_1 RO33_1 3D7_1 3D7_2 3D7_3 FC27_1 FC27_2 FC27_3 glurp_1 glurp_2 msp1 msp2 glurp >=2/3 ` =3/3
T0103	D0	209		252	168	536			564			875	989	NI	NI	R	NI	NI
T0103	D27	177	240	0	0	653			334	459		1021
T0107	D0	255		0	0	644			449			790		IND	NI	NI	NI	NI
T0107	D28	0		0	0	0			484			1060
T0111	D0	0		176	168	608			0			1015		NI	NI	R	NI	NI
T0111	D14	230	384	0	0	625			0			990
T0115	D0	0		260	0	716			472			881		IND	IND	R	R	R
T0115	D21	0		0	0	0			0			928
T0118	D0	0		0	168	0			468			835		R	NI	R	R	NI
T0118	D14	270		0	173	626			323			828
T0119	D0	273		0	168	644			0			723		R	NI	NI	NI	NI
T0119	D21	273		249	168	669			458			913
T0131	D0	313	420	0	163	725			435			795	950	NI	NI	R	NI	NI
T0131	D28	291	359	228	0	625			446			993
T0132	D0	0		0	163	656			518			691		NI	NI	NI	NI	NI
T0132	D28	367		0	0	528			0			857
T0134	D0	231	261	168	163	427	662		279			763	875	IND	NI	IND	NI	NI
T0134	D21	0		0	0	621			0			0
T0135	D0	304		0	0	714			0			629		IND	NI	IND	NI	NI
T0135	D21	0		0	0	680			0			0
T0136	D0	229		0	0	679			467	468		773	886	IND	NI	IND	NI	NI
T0136	D21	0		0	0	585			481			0
T0143	D0	281		0	0	595			0			754		NI	NI	R	NI	NI
T0143	D28	0		243	0	485			0			797
T0147	D0	242		0	148	643			0			882	722	R	NI	R	R	NI
T0147	D21	268		227	148	585			0			842
T0148	D0	281		0	148	629			0			814		NI	NI	NI	NI	NI
T0148	D28	237	302	0	0	585			0			908
T0155	D0	288		190	0	629			508			714		IND	NI	NI	NI	NI
T0155	D26	0		0	0	585			485			844
T0165	D0	253		0	148	551	737		377	538		687		R	R	R	R	R
T0165	D21	214		0	143	551	580		401	556		675
T0167	D0	241		254	0	575			682			909		NI	NI	NI	NI	NI
T0167	D28	206		0	182	715			0			641
T0170	D0	192	206	0	161	679			338	493		1060		NI	NI	R	NI	NI
T0170	D28	296		0	0	629			352	536		889	1048
T0172	D0	208		0	0	585			412	559		802		R	NI	NI	NI	NI
T0172	D27	205		0	0	621			735			911
T0178	D0	227		0	161	604			348	493		1060		R	NI	NI	NI	NI
T0178	D21	233		0	0	485	710		400	455		856
T0182	D0	243		230	161	0			468	650		787	868	NI	NI	NI	NI	NI
T0182	D28	219		0	0	494	616		507	637		1101
T0186	D0	224		216	0	611			474			1017		R	NI	NI	NI	NI
T0186	D28	0		209	161	544			376	520		934
T0187	D0	161		0	0	564	626		362			579		NI	NI	NI	NI	NI
T0187	D21	227		0	0	609			334			959
T0207	D0	156		196	166	532	590		362	513		665		NI	NI	NI	NI	NI
T0207	D21	195		0	0	429	568	624	0			824
T0208	D0	245		0	108	538	595		329	448		873		NI	R	NI	NI	NI
T0208	D21	195		0	0	491	586		0			822
T0213	D0	239		0	0	343	531		0			799		NI	NI	NI	NI	NI
T0213	D21	168		0	155	491	578		338	500		881
T0214	D0	219		0	0	463	548	660	338	500		864		NI	R	NI	NI	NI
T0214	D21	173		0	171	556			357	507		925
T0215	D0	199		0	0	520	623		0			860		IND	NI	IND	NI	NI
T0215	D28	0		0	0	611			338	520	676	0
T0218	D0	176		196	0	0			0			700		NI	IND	NI	NI	NI
T0218	D21	199		0	0	547	652		389	539		1080
T0223	D0	222		0	0	527			338	448		718		NI	R	NI	NI	NI
T0223	D27	0		216	0	0			343			910
T0228	D0	0		177	0	0			383	559		942		NI	NI	NI	NI	NI
T0228	D21	242		0	0	585			343	526		1060
T0241	D0	0		0	150	578	675		0			872		NI	R	NI	NI	NI
T0241	D28	155		0	0	481	682		0			760
T0242	D0	0		0	169	441	645		0			1109		IND	NI	NI	NI	NI
T0242	D28	0		0	0	520	682		0			1240
T0243	D0	265		0	0	452	615		400	551		838		NI	NI	NI	NI	NI
T0243	D21	309		0	169	425	534		455			904
T0247	D0	330		0	169	527	630		461	543		1084		R	NI	NI	NI	NI
T0247	D21	293		0	169	447	548		0			1148
T0252	D0	301		397	0	520			336			895		IND	NI	IND	NI	NI
T0252	D28	0		0	0	0			500			0
T0263	D0	251		327	0	645			0			751		NI	NI	R	NI	NI
T0263	D25	347		0	169	452	776		0			786	1022
T0267	D0	295		0	0	469	585		0			857		NI	R	NI	NI	NI
T0267	D21	261		0	0	578	697		0			665
T0275	D0	233		0	0	461	564		0			800		R	NI	R	R	NI
T0275	D28	236		0	0	524			0			838
T0510	D0	0		0	0	500	622		0			0		IND	NI	IND	NI	NI
T0510	D21	215		0	0	431	600	705	0			0
T0515	D0	196		216	0	544			0			691	792	NI	NI	R	NI	NI
T0515	D28	0		0	169	613			0			703
T0536	D0	219		0	0	400			0			661	947	NI	NI	NI	NI	NI
T0536	D26	301		0	169	472			0			823
T0539	D0	0		0	0	0			0			0		IND	IND	IND	IND	IND
T0539	D28	0		0	0	0			478			895
T0567	D0	0		262	0	613			550			646		R	R	R	R	R
T0567	D28	0		258	0	614			0			623
T0575	D0	189		0	204	600			0			864		NI	R	IND	NI	NI
T0575	D28	0		259	0	537	609		0			0
T0576	D0	204		0	208	580	609		0			1002		NI	R	R	R	NI
T0576	D28	218	250	0	0	532	609		0			1018
T0633	D0	176		195	0	598			0			1092		NI	NI	IND	NI	NI
T0633	D28	0		217	0	633			0			0
T0634	D0	207		0	229	500	598		0			1051		R	NI	NI	NI	NI
T0634	D28	201		0	234	583			0			958
T0637	D0	232		195	237	577	612		0			1255		R	NI	NI	NI	NI
T0637	D28	236		0	0	635			0			993
T0640	D0	198		0	0	619			0			1065		NI	NI	NI	NI	NI
T0640	D21	0		0	241	580			0			875
T0641	D0	185		0	0	507			476			1305		NI	NI	NI	NI	NI
T0641	D28	214		0	0	621			614			1167
T0655	D0	230		183	0	586			0			1002		R	R	NI	R	NI
T0655	D21	210		185	0	591			0			1254
T0660	D0	215		0	0	632			0			1129		IND	IND	IND	IND	IND
T0660	D21	0		0	0	0			0			0
T0676	D0	182		0	0	660			512			1322		NI	NI	NI	NI	NI
T0676	D28	220		0	0	0			600			1246
Bin sizes: msp1 (10bp); msp2 (10bp); glurp (50bp) NI: New Infection; R: Recrudescence; IND: Indeterminate
